# Supplementary material for: Typical Sulfonamide Antibiotics Removal by Biochar-Amended River Coarse Sand during Groundwater Recharge
Source: Int J Environ Res Public Health. 2022 Dec 16;19(24):16957. doi: 10.3390/ijerph192416957 (PMC9779057; doi:10.3390/ijerph192416957)
Supplement: Supplementary file 1 [file ijerph-19-16957-s001.zip]

Archive with 1 entries (1 files):
- ijerph-2018930-supplementary.pdf
